# Supplementary material for: Grapevine Xylem Sap Is a Potent Elicitor of Antibiotic Production in Streptomyces spp
Source: Antibiotics (Basel). 2022 May 17;11(5):672. doi: 10.3390/antibiotics11050672 (PMC9137808; doi:10.3390/antibiotics11050672)
Supplement: Supplementary file 1 [file antibiotics-11-00672-s001.zip]

Archive with 1 entries (1 files):
- antibiotics-1722047-supplementary.pdf
